# Supplementary material for: Assessing the Efficacy of Acanthoic Acid Isolated from Acanthopanax koreanum Nakai in Male Infertility: An In Vivo and In Silico Approach
Source: Curr Issues Mol Biol. 2024 Jul 13;46(7):7411–29. doi: 10.3390/cimb46070440 (PMC11276288; doi:10.3390/cimb46070440)
Supplement: Supplementary file 1 [file cimb-46-00440-s001.zip]

Archive with 1 entries (1 files):
- cimb-3082317-supplementary.pdf
